# Supplementary material for: Morphological and Molecular Diversity among Pin Nematodes of the Genus Paratylenchus (Nematoda: Paratylenchidae) from Florida and Other Localities and Molecular Phylogeny of the Genus
Source: Plants (Basel). 2023 Jul 26;12(15):2770. doi: 10.3390/plants12152770 (PMC10421193; doi:10.3390/plants12152770)
Supplement: Supplementary file 1 [file plants-12-02770-s001.zip]

Archive with 1 entries (1 files):
- plants-2426459-supplementary.pdf
